# Supplementary material for: Longitudinal Distribution Map of the Active Components and Endophytic Fungi in Angelica sinensis (Oliv.) Diels Root and Their Potential Correlations
Source: Metabolites. 2024 Jan 12;14(1):48. doi: 10.3390/metabo14010048 (PMC10821059; doi:10.3390/metabo14010048)
Supplement: Supplementary file 1 [file metabolites-14-00048-s001.zip]

Archive with 1 entries (1 files):
- metabolites-2787695-supplementary.pdf
